# Supplementary material for: Evaluating Intake Estimation Methods for Young Children’s Diets
Source: Nutrients. 2025 Dec 11;17(24):3874. doi: 10.3390/nu17243874 (PMC12735841; doi:10.3390/nu17243874)
Supplement: Supplementary file 1 [file nutrients-17-03874-s001.zip]

Archive with 1 entries (1 files):
- nutrients-3988441-supplementary.pdf
